# Supplementary material for: greenPipes: an integrated data analysis pipeline for greenCUT&RUN and CUT&RUN genome-localization datasets
Source: Bioinformatics. 2024 May 8;40(5):btae307. doi: 10.1093/bioinformatics/btae307 (PMC11112040; doi:10.1093/bioinformatics/btae307)
Supplement: btae307_Supplementary_Data [file btae307_supplementary_data.zip]

Archive with 2 entries (2 files):
- Supplementary table revised.docx
- Manual-revised.pdf
